# Supplementary material for: Effect of statin treatment on metabolites, lipids and prostanoids in patients with Statin Associated Muscle Symptoms (SAMS)
Source: PLoS One. 2023 Dec 15;18(12):e0294498. doi: 10.1371/journal.pone.0294498 (PMC10723679; doi:10.1371/journal.pone.0294498)
Supplement: S2 File — *XML format that can be opened with MZmine. (XML) [file pone.0294498.s002.xml]

<?xml version="1.0" encoding="UTF-8"?><batch>
    <batchstep method="io.github.mzmine.modules.dataprocessing.featdet_massdetection.MassDetectionModule">
        <parameter name="Raw data files" type="GUI_SELECTED_FILES"/>
        <parameter name="Scans">
            <ms_level>1</ms_level>
        </parameter>
        <parameter name="Mass detector" selected="Centroid">
            <module name="Centroid">
                <parameter name="Noise level">100000.0</parameter>
            </module>
            <module name="Exact mass">
                <parameter name="Noise level"/>
            </module>
            <module name="Local maxima">
                <parameter name="Noise level"/>
            </module>
            <module name="Recursive threshold">
                <parameter name="Noise level"/>
                <parameter name="Min m/z peak width"/>
                <parameter name="Max m/z peak width"/>
            </module>
            <module name="Wavelet transform">
                <parameter name="Noise level"/>
                <parameter name="Scale level"/>
                <parameter name="Wavelet window size (%)"/>
            </module>
        </parameter>
        <parameter name="Mass list name">masses</parameter>
        <parameter name="Output netCDF filename (optional)" selected="false"/>
    </batchstep>
    <batchstep method="io.github.mzmine.modules.dataprocessing.featdet_chromatogrambuilder.ChromatogramBuilderModule">
        <parameter name="Raw data files" type="GUI_SELECTED_FILES"/>
        <parameter name="Scans">
            <ms_level>1</ms_level>
        </parameter>
        <parameter name="Mass list">masses</parameter>
        <parameter name="Min time span (min)">0.06</parameter>
        <parameter name="Min height">100000.0</parameter>
        <parameter name="m/z tolerance">
            <absolutetolerance>0.0015</absolutetolerance>
            <ppmtolerance>6.0</ppmtolerance>
        </parameter>
        <parameter name="Suffix">chromatograms1E5</parameter>
    </batchstep>
    <batchstep method="io.github.mzmine.modules.dataprocessing.featdet_smoothing.SmoothingModule">
        <parameter name="Feature lists" type="BATCH_LAST_PEAKLISTS"/>
        <parameter name="Filename suffix">smoothed</parameter>
        <parameter name="Filter width">5</parameter>
        <parameter name="Remove original feature list">false</parameter>
    </batchstep>
    <batchstep method="io.github.mzmine.modules.dataprocessing.featdet_chromatogramdeconvolution.DeconvolutionModule">
        <parameter name="Feature lists" type="BATCH_LAST_PEAKLISTS"/>
        <parameter name="Suffix">deconvoluted</parameter>
        <parameter name="Algorithm" selected="Local minimum search">
            <module name="Baseline cut-off">
                <parameter name="Min peak height"/>
                <parameter name="Peak duration range (min)">
                    <min>0.0</min>
                    <max>10.0</max>
                </parameter>
                <parameter name="Baseline level"/>
            </module>
            <module name="Noise amplitude">
                <parameter name="Min peak height"/>
                <parameter name="Peak duration range (min)">
                    <min>0.0</min>
                    <max>10.0</max>
                </parameter>
                <parameter name="Amplitude of noise"/>
            </module>
            <module name="Savitzky-Golay">
                <parameter name="Min peak height"/>
                <parameter name="Peak duration range (min)">
                    <min>0.0</min>
                    <max>10.0</max>
                </parameter>
                <parameter name="Derivative threshold level"/>
            </module>
            <module name="Local minimum search">
                <parameter name="Chromatographic threshold">0.85</parameter>
                <parameter name="Search minimum in RT range (min)">0.06</parameter>
                <parameter name="Minimum relative height">0.05</parameter>
                <parameter name="Minimum absolute height">100000.0</parameter>
                <parameter name="Min ratio of peak top/edge">3.0</parameter>
                <parameter name="Peak duration range (min)">
                    <min>0.06</min>
                    <max>1.0</max>
                </parameter>
            </module>
            <module name="Wavelets (XCMS)">
                <parameter name="S/N threshold">10.0</parameter>
                <parameter name="Wavelet scales">
                    <min>0.25</min>
                    <max>5.0</max>
                </parameter>
                <parameter name="Peak duration range">
                    <min>0.0</min>
                    <max>10.0</max>
                </parameter>
                <parameter name="Peak integration method">Use smoothed data</parameter>
                <parameter name="R engine">RCaller</parameter>
            </module>
            <module name="Wavelets (ADAP)">
                <parameter name="S/N threshold">10.0</parameter>
                <parameter name="S/N estimator">
                    <module name="Intensity window SN"/>
                    <module name="Wavelet Coeff. SN">
                        <parameter name="Peak width mult.">3.0</parameter>
                        <parameter name="abs(wavelet coeffs.)">true</parameter>
                    </module>
                </parameter>
                <parameter name="min feature height">10.0</parameter>
                <parameter name="coefficient/area threshold">110.0</parameter>
                <parameter name="Peak duration range">
                    <min>0.0</min>
                    <max>10.0</max>
                </parameter>
                <parameter name="RT wavelet range">
                    <min>0.001</min>
                    <max>0.1</max>
                </parameter>
            </module>
        </parameter>
        <parameter measure="MEDIAN" name="m/z center calculation" weighting="NONE">CenterFunction</parameter>
        <parameter name="m/z range for MS2 scan pairing (Da)" selected="false"/>
        <parameter name="RT range for MS2 scan pairing (min)" selected="false"/>
        <parameter name="Remove original feature list">false</parameter>
    </batchstep>
    <batchstep method="io.github.mzmine.modules.dataprocessing.filter_deisotoper.IsotopeGrouperModule">
        <parameter name="Feature lists" type="BATCH_LAST_PEAKLISTS"/>
        <parameter name="Name suffix">deisotoped</parameter>
        <parameter name="m/z tolerance">
            <absolutetolerance>0.001</absolutetolerance>
            <ppmtolerance>5.0</ppmtolerance>
        </parameter>
        <parameter name="Retention time tolerance" type="absolute">0.1</parameter>
        <parameter name="Monotonic shape">false</parameter>
        <parameter name="Maximum charge">3</parameter>
        <parameter name="Representative isotope">Most intense</parameter>
        <parameter name="Remove original peaklist">false</parameter>
    </batchstep>
    <batchstep method="io.github.mzmine.modules.dataprocessing.align_join.JoinAlignerModule">
        <parameter name="Feature lists" type="BATCH_LAST_PEAKLISTS"/>
        <parameter name="Feature list name">Aligned feature list</parameter>
        <parameter name="m/z tolerance">
            <absolutetolerance>0.001</absolutetolerance>
            <ppmtolerance>5.0</ppmtolerance>
        </parameter>
        <parameter name="Weight for m/z">20.0</parameter>
        <parameter name="Retention time tolerance" type="absolute">0.18</parameter>
        <parameter name="Weight for RT">20.0</parameter>
        <parameter name="Require same charge state">false</parameter>
        <parameter name="Require same ID">false</parameter>
        <parameter name="Compare isotope pattern" selected="false">
            <parameter name="Isotope m/z tolerance">
                <absolutetolerance>0.001</absolutetolerance>
                <ppmtolerance>5.0</ppmtolerance>
            </parameter>
            <parameter name="Minimum absolute intensity"/>
            <parameter name="Minimum score"/>
        </parameter>
        <parameter name="Compare spectra similarity" selected="false">
            <parameter name="Mass list"/>
            <parameter name="Spectral m/z tolerance">
                <absolutetolerance>0.001</absolutetolerance>
                <ppmtolerance>10.0</ppmtolerance>
            </parameter>
            <parameter name="MS level">2</parameter>
            <parameter name="Compare spectra similarity">
                <module name="Weighted dot-product cosine">
                    <parameter name="Weights">MassBank (mz^2 * I^0.5)</parameter>
                    <parameter name="Minimum  cos similarity">0.7</parameter>
                    <parameter name="Remove unmatched signals">false</parameter>
                </module>
                <module name="Composite dot -product identity (similar to NIST search)">
                    <parameter name="Weights">MassBank (mz^2 * I^0.5)</parameter>
                    <parameter name="Minimum  cos similarity">0.7</parameter>
                    <parameter name="Remove unmatched signals">false</parameter>
                </module>
            </parameter>
        </parameter>
    </batchstep>
    <batchstep method="io.github.mzmine.modules.dataprocessing.gapfill_peakfinder.PeakFinderModule">
        <parameter name="Feature lists" type="BATCH_LAST_PEAKLISTS"/>
        <parameter name="Name suffix">gap-filled</parameter>
        <parameter name="Intensity tolerance">0.2</parameter>
        <parameter name="m/z tolerance">
            <absolutetolerance>0.0015</absolutetolerance>
            <ppmtolerance>6.0</ppmtolerance>
        </parameter>
        <parameter name="Retention time tolerance" type="absolute">0.22</parameter>
        <parameter name="RT correction">false</parameter>
        <parameter name="Parallel (never combined with RT correction)">false</parameter>
        <parameter name="Remove original feature list">false</parameter>
    </batchstep>
    <batchstep method="io.github.mzmine.modules.dataprocessing.filter_rowsfilter.RowsFilterModule">
        <parameter name="Feature lists" type="BATCH_LAST_PEAKLISTS"/>
        <parameter name="Name suffix">RTfiltered</parameter>
        <parameter name="Minimum peaks in a row" selected="false"/>
        <parameter name="Minimum peaks in an isotope pattern" selected="false"/>
        <parameter name="m/z" selected="false"/>
        <parameter name="Retention time" selected="true">
            <min>0.55</min>
            <max>17.0</max>
        </parameter>
        <parameter name="Peak duration range" selected="false">
            <min>0.0</min>
            <max>10.0</max>
        </parameter>
        <parameter name="Chromatographic FWHM" selected="false">
            <min>0.0</min>
            <max>1.0</max>
        </parameter>
        <parameter name="Charge" selected="false"/>
        <parameter name="Kendrick mass defect" selected="false">
            <parameter name="Kendrick mass defect">
                <min>0.0</min>
                <max>1.0</max>
            </parameter>
            <parameter name="Kendrick mass base"/>
            <parameter name="Shift">0.0</parameter>
            <parameter name="Charge">1</parameter>
            <parameter name="Divisor">1</parameter>
            <parameter name="Use Remainder of Kendrick mass">false</parameter>
        </parameter>
        <parameter name="Parameter">No parameters defined</parameter>
        <parameter name="Only identified?">false</parameter>
        <parameter name="Text in identity" selected="false"/>
        <parameter name="Text in comment" selected="false"/>
        <parameter name="Keep or remove rows">Keep rows that match all criteria</parameter>
        <parameter name="Keep only peaks with MS2 scan (GNPS)">false</parameter>
        <parameter name="Reset the peak number ID">false</parameter>
        <parameter name="Remove source feature list after filtering">false</parameter>
    </batchstep>
    <batchstep method="io.github.mzmine.modules.dataprocessing.filter_duplicatefilter.DuplicateFilterModule">
        <parameter name="Feature lists" type="BATCH_LAST_PEAKLISTS"/>
        <parameter name="Name suffix">Dup-filtered</parameter>
        <parameter name="Filter mode">NEW AVERAGE</parameter>
        <parameter name="m/z tolerance">
            <absolutetolerance>0.001</absolutetolerance>
            <ppmtolerance>5.0</ppmtolerance>
        </parameter>
        <parameter name="RT tolerance" type="absolute">0.15</parameter>
        <parameter name="Require same identification">false</parameter>
        <parameter name="Remove original peaklist">false</parameter>
    </batchstep>
</batch>
